# Supplementary material for: Experiences with Family Planning amongst Persons with Mental Health Problems: A Nationwide Patient Survey
Source: Int J Environ Res Public Health. 2023 Feb 9;20(4):3070. doi: 10.3390/ijerph20043070 (PMC9966993; doi:10.3390/ijerph20043070)
Supplement: Supplementary file 1 [file ijerph-20-03070-s001.zip]

Archive with 1 entries (1 files):
- ijerph-2106724-supplementary.pdf
